# Supplementary material for: Integrated Analysis of Gut Microbiome and Lipid Metabolism in Mice Infected with Carbapenem-Resistant Enterobacteriaceae
Source: Metabolites. 2022 Sep 22;12(10):892. doi: 10.3390/metabo12100892 (PMC9609999; doi:10.3390/metabo12100892)
Supplement: Supplementary file 1 [file metabolites-12-00892-s001.zip]

Archive with 1 entries (1 files):
- metabolites-1911047-supplementary.xlsx
