# Supplementary material for: Integrated Analysis of Gut Microbiome and Lipid Metabolism in Mice Infected with Carbapenem-Resistant Enterobacteriaceae
Source: Metabolites. 2022 Sep 22;12(10):892. doi: 10.3390/metabo12100892 (PMC9609999; doi:10.3390/metabo12100892)
Supplement: Supplementary file 1 [file metabolites-12-00892-s001.zip › metabolites-1911047-supplementary.xlsx]

## Sheet: Table S1
Table S1. Metabolomics analysis showing 74 significantly differen metabolites in serum during early infection of CRE
No.	Metabolite	Formula	HMDBID	Class	Sub Class	P	FC	VIP
1	2-hydroxy-3-isopropylbutanedioic acid					8.88×10-6	0.321341	2.57182
2	2,8-dihydroxyquinoline	C15H15NO8	HMDB0011658	Organooxygen compounds	Carbohydrates and carbohydrate conjugates	0.0363281	0.559867	1.46321
3	24,25-dihydrolanosterol	C30H52O	HMDB0006839	Prenol lipids	Triterpenoids	2.03×10-5	2.10634	2.52979
4	2-amino-3-methyl-1-butanol	C5H13NO				0.0168896	1.63572	1.71602
5	2-deoxytetronic acid	C4H8O4	HMDB0000337	Hydroxy acids and derivatives	Beta hydroxy acids and derivatives	0.0118785	1.4241	1.74097
6	2-ketoadipate	C6H8O5	HMDB0000225	Keto acids and derivatives	Medium-chain keto acids and derivatives	0.0357637	0.126539	1.52316
7	2-ketobutyric acid	C4H6O3	HMDB0000005	Keto acids and derivatives	Short-chain keto acids and derivatives	0.0918277	1.28577	1.21816
8	3,4-dimethoxybenzaldehyde	C9H10O3	HMDB0032138	Benzene and substituted derivatives	Methoxybenzenes	3.44×10-4	0.356974	2.28558
9	3-hydroxy-3-methylglutaric acid	C6H10O5	HMDB0000355	Fatty Acyls	Fatty acids and conjugates	0.0243006	1.66224	1.6146
10	3-hydroxypropionic acid	C3H6O3	HMDB0000700	Hydroxy acids and derivatives	Beta hydroxy acids and derivatives	0.0083239	1.26364	1.80079
11	3-hydroxypyruvate	C3H3O4	HMDB0001352	Hydroxy acids and derivatives	Beta hydroxy acids and derivatives	1.31×10-4	1.80383	2.34981
12	4-aminobutyric acid	C4H9NO2	HMDB0000112	Carboxylic acids and derivatives	Amino acids, peptides, and analogues	0.0172618	0.637327	1.69259
13	4-hydroxy-3-methoxybenzoic acid	C8H8O4	HMDB0000484	Benzene and substituted derivatives	Benzoic acids and derivatives	0.0220772	0.704179	1.61168
14	4-hydroxy-3-methoxybenzyl alcohol	C8H10O3	HMDB0032012	Phenols	Methoxyphenols	0.0167048	0.636209	1.67318
15	4-hydroxybenzyl cyanide	C8H7NO	HMDB0029757	Benzene and substituted derivatives	Benzyl cyanides	0.0157468	0.0383746	1.67593
16	4-hydroxybutyrate	C4H8O3	HMDB0000710	Fatty Acyls	Fatty acids and conjugates	5.52×10-4	1.69167	2.23913
17	4-hydroxymandelic acid	C8H8O4	HMDB0000822	Phenols	1-hydroxy-2-unsubstituted benzenoids	0.0505402	0.0710299	1.4499
18	4-hydroxypyridine	C5H5NO				4.59×10-3	0.190147	1.94703
19	5-hydroxyindole-2-carboxylic acid	C9H7NO3				3.30×10-4	0.506343	2.29478
20	6-methylmercaptopurine	C6H6N4S	HMDB0060412	Imidazopyrimidines	Purines and purine derivatives	0.0329129	0.207463	1.51688
21	acetanilide	C8H9NO	HMDB0001250	Benzene and substituted derivatives		0.0426864	1.21796	1.4177
22	a-ketoglutaric acid	C5H6O5	HMDB0000208	Keto acids and derivatives	Gamma-keto acids and derivatives	5.10×10-7	0.14725	2.73429
23	asparagine	C4H8N2O3	HMDB0000168	Carboxylic acids and derivatives	Amino acids, peptides, and analogues	0.0423328	1.33471	1.44328
24	aspartic acid	C4H7NO4	HMDB0000191	Carboxylic acids and derivatives	Amino acids, peptides, and analogues	0.0653811	0.53637	1.34467
25	benzoic acid	C7H6O2	HMDB0001870	Benzene and substituted derivatives	Benzoic acids and derivatives	0.0650146	1.52553	1.37427
26	capric acid	C10H20O2	HMDB0000511	Fatty Acyls	Fatty acids and conjugates	0.0541199	1.24117	1.34308
27	carnitine	C7H16NO3	HMDB0000062	Organonitrogen compounds	Quaternary ammonium salts	1.94×10-3	1.3779	2.08215
28	gondoic acid	C20H38O2	HMDB0034296	Fatty Acyls	Fatty acids and conjugates	0.0167901	1.51326	1.69349
29	citric acid	C6H8O7	HMDB0000094	Carboxylic acids and derivatives	Tricarboxylic acids and derivatives	0.0570651	0.652989	1.45129
30	cycloleucine	C6H11NO2	HMDB0062225	Carboxylic acids and derivatives	Amino acids, peptides, and analogues	0.0369968	0.416532	1.50945
31	glycerol 3-phosphate	C3H9O6P	HMDB0000126	Glycerophospholipids	Glycerophosphates	0.0224663	0.627134	1.59836
32	galacturonic acid	C6H10O7	HMDB0003363	Organooxygen compounds	Carbohydrates and carbohydrate conjugates	0.0201847	0.637116	1.63162
33	glucoheptose	C7H14O7				0.0308187	0.650647	1.58164
34	fructose 2,6-biphosphate	C6H14O12P2	HMDB0001047	Organooxygen compounds	Carbohydrates and carbohydrate conjugates	0.0218801	0.0772789	1.65979
35	gentiobiose	C12H22O11				0.0961151	1.86626	1.28614
36	glucoheptonic acid	C7H14O8				0.0391225	1.34127	1.50196
37	glucose	C6H12O6	HMDB0000122	Organooxygen compounds	Carbohydrates and carbohydrate conjugates	0.0164284	0.596886	1.72299
38	glutaric acid	C5H8O4	HMDB0000661	Carboxylic acids and derivatives	Dicarboxylic acids and derivatives	0.0320091	0.530231	1.55394
39	indole-3-acetic acid	C10H9NO2				1.63×10-4	0.510026	2.33882
40	allothreonine	C4H9NO3	HMDB0004041	Carboxylic acids and derivatives	Amino acids, peptides, and analogues	0.0411258	2.2224	1.47067
41	linoleic acid	C18H32O2	HMDB0000673	Fatty Acyls	Lineolic acids and derivatives	0.0474423	1.43747	1.43905
42	methyl linoleate	C19H34O2	HMDB0034381	Fatty Acyls	Lineolic acids and derivatives	0.0365414	0.577635	1.50857
43	lipoic acid	C8H14O2S2	HMDB0001451	Dithiolanes	Lipoic acids and derivatives	0.0199785	0.309386	1.6315
44	malic acid	C4H6O5	HMDB0000156	Hydroxy acids and derivatives	Beta hydroxy acids and derivatives	0.0120039	0.319223	1.75131
45	threose	C4H8O4				4.96×10-4	1.43344	2.23105
46	malonamide	C3H6N2O2				0.0465665	0.786469	1.42133
47	malonic acid	C3H4O4	HMDB0000691	Carboxylic acids and derivatives	Dicarboxylic acids and derivatives	0.070275	1.22266	1.31357
48	mannitol	C6H14O6	HMDB0000765	Organooxygen compounds	Carbohydrates and carbohydrate conjugates	0.0179434	0.616513	1.62692
49	M-cresol	C7H8O	HMDB0002048	Phenols	Cresols	0.0203994	2.1052	1.71426
50	methyl palmitoleate	C17H32O2				4.90×10-3	2.78481	1.89725
51	methyl cinnamate	C10H10O2	HMDB0033833	Cinnamic acids and derivatives	Cinnamic acid esters	0.0156356	0.581624	1.67696
52	methylmalonic acid	C4H6O4	HMDB0000202	Carboxylic acids and derivatives	Dicarboxylic acids and derivatives	0.401957	1.24889	1.36989
53	N-Acetylmannosamine	C8H15NO6	HMDB0001129	Organooxygen compounds	Carbohydrates and carbohydrate conjugate	0.0156815	0.0464215	1.68956
54	N-Formylmethionine	C6H11NO3S	HMDB0001015	Carboxylic acids and derivatives	Amino acids, peptides, and analogues	0.0123861	0.6176	1.77226
55	O-methylthreonine	C5H11NO3				0.0257497	2.19793	1.62936
56	O-phosphonothreonine	C4H10NO6P	HMDB0011185	Carboxylic acids and derivatives	Amino acids, peptides, and analogues	0.0324527	0.579019	1.5294
57	orotic acid	C5H4N2O4	HMDB0000226	Diazines	Pyrimidines and pyrimidine derivatives	0.0399391	0.692802	1.52116
58	oxalic acid	C2H2O4	HMDB0002329	Carboxylic acids and derivatives	Dicarboxylic acids and derivatives	0.00580235	1.2804	1.87222
59	phenylalanine	C9H11NO2	HMDB0000159	Carboxylic acids and derivatives	Amino acids, peptides, and analogues	0.0393181	0.41408	1.48189
60	phenylpyruvate	C9H8O3	HMDB0000205	Benzene and substituted derivatives	Phenylpyruvic acid derivatives	0.0144519	0.551528	1.72389
61	phosphate	H3O4P	HMDB0001429	Non-metal oxoanionic compounds	Non-metal phosphates	0.18141	2.46032	1.24519
62	pyruvic acid	C3H4O3	HMDB0000243	Keto acids and derivatives	Alpha-keto acids and derivatives	1.16×10-3	0.366335	2.1666
63	salicylaldehyde	C7H6O2	HMDB0034170	Organooxygen compounds	Carbonyl compounds	0.0439691	1.305	1.47185
64	S-carboxymethylcysteine	C5H9NO4S	HMDB0029415	Carboxylic acids and derivatives	Amino acids, peptides, and analogues	0.0154738	0.753541	1.69688
65	serine	C3H7NO3	HMDB0000187	Carboxylic acids and derivatives	Amino acids, peptides, and analogues	0.0140715	2.31468	1.70995
66	shikimic acid	C7H10O5	HMDB0003070	Organooxygen compounds	Alcohols and polyols	0.0543147	0.315666	1.39926
67	stearic acid	C18H36O2	HMDB0000827	Fatty Acyls	Fatty acids and conjugates	0.00735904	1.35066	1.86741
68	succinic acid	C4H6O4	HMDB0000254	Carboxylic acids and derivatives	Dicarboxylic acids and derivatives	0.0361377	0.336447	1.50123
69	sulfuric acid	H2O4S	HMDB0001448	Non-metal oxoanionic compounds	Non-metal sulfates	2.01×10-3	2.86326	2.0736
70	tagatose	C6H12O6	HMDB0003418	Organooxygen compounds	Carbohydrates and carbohydrate conjugates	0.0122353	0.618602	1.72096
71	thioctamide	C8H15NOS2	HMDB0000962	Dithiolanes	Lipoamides	0.0547228	0.0626871	1.41634
72	threitol	C4H10O4	HMDB0004136	Organooxygen compounds	Carbohydrates and carbohydrate conjugates	0.815952	1.62636	1.38105
73	threonine	C4H9NO3	HMDB0000167	Carboxylic acids and derivatives	Amino acids, peptides, and analogues	0.0420631	0.201381	1.4579
74	uridine	C9H12N2O6	HMDB0000296	Pyrimidine nucleosides		0.0145322	0.57042	1.71177

## Sheet: Table S2
Table S2. Metabolomics analysis showing 129 significantly differen metabolites in feces during early infection of CRE
No.	Metabolite	Formula	HMDBID	Class	Sub Class	P	FC	VIP
1	1,2,4-benzenetriol	C6H6O3	HMDB0124831	Phenols	Benzenetriols and derivatives	0.0121464	2.73966	1.55903
2	1,2-cyclohexanedione	C6H8O2	HMDB0031344	Organooxygen compounds	Carbonyl compounds	0.0414024	1.98155	1.29997
3	11β-PGF2a	C20H34O5	HMDB0010199	Fatty Acyls	Eicosanoids	0.0687817	2.30853	1.20965
4	1-monopalmitin	C19H38O4	HMDB0011564	Glycerolipids	Monoradylglycerols	2.73×10-3	1.94661	1.75763
5	2,3-dihydroxypyridine	C5H6ClNO2				0.0080449	1.61897	1.66682
6	24,25-dihydrolanosterol	C30H52O	HMDB0006839	Prenol lipids	Triterpenoids	8.17×10-4	1.37248	1.9445
7	2-amino-2-methylpropane-1,3-diol	C4H11NO2				0.0329419	1.2607	1.36643
8	2-aminophenol	C6H7NO				0.042644	1.43622	1.35659
9	2-deoxygalactose	C6H12O5				0.126955	0.711894	1.00154
10	2-hydroxybiphenyl	C12H10O	HMDB0032582	Benzene and substituted derivatives	Biphenyls and derivatives	2.71×10-3	3.82116	1.74012
11	2-hydroxyvaleric acid	C5H10O3	HMDB0001863	Fatty Acyls	Fatty acids and conjugates	0.0501047	1.33992	1.28512
12	2-mercaptoethanesulfonic acid	C2H6O3S2	HMDB0003745	Organic sulfonic acids and derivatives	Organosulfonic acids and derivatives	0.0477793	2.06883	1.31102
13	2-monopalmitin	C19H38O4	HMDB0011533	Glycerolipids	Monoradylglycerols	0.0247789	1.96177	1.38184
14	3-(3-hydroxyphenyl)propanoic acid	C9H10O3	HMDB0000375	Phenylpropanoic acids		0.0067416	0.234722	1.57458
15	desaminotyrosine	C9H10O3	HMDB0002199	Phenylpropanoic acids		0.0395295	0.585768	1.26519
16	3,4-dihydroxypyridine	C5H5NO2				0.0287793	1.81059	1.38191
17	3,6-anhydrogalactose	C6H10O5				0.0180203	1.63086	1.39949
18	3-hydroxyphenylacetic acid	C8H8O3	HMDB0000440	Phenols	1-hydroxy-4-unsubstituted benzenoids	0.0470922	1.76866	1.28316
19	3-hydroxypyridine	C5H5NO				0.0194047	1.33002	1.41885
20	3-methylamino-1,2-propanediol	C4H11NO2				0.0656492	1.65807	1.24398
21	4-aminobutyric acid	C4H9NO2	HMDB0000112	Carboxylic acids and derivatives	Amino acids, peptides, and analogues	0.0167659	1.36463	1.54225
22	4-hydroxybenzaldehyde	C7H6O2	HMDB0011718	Organooxygen compounds	Carbonyl compounds	0.0067091	2.15406	1.68345
23	4-hydroxybutyrate	C4H8O3	HMDB0000710	Fatty Acyls	Fatty acids and conjugates	0.0401653	0.781417	1.31151
24	4-hydroxycinnamic acid	C9H8O3	HMDB0002035	Cinnamic acids and derivatives	Hydroxycinnamic acids and derivatives	0.0176344	0.361972	1.42139
25	4-hydroxyphenylacetic acid	C8H8O3	HMDB0000020	Phenols	1-hydroxy-2-unsubstituted benzenoids	0.0308896	1.87063	1.30757
26	4-hydroxyphenylethanol	C8H10O2	HMDB0004284	Phenols	Tyrosols and derivatives	0.0498205	2.00282	1.22899
27	4-hydroxypyridine	C5H5NO				0.0057118	1.79821	1.6785
28	4-methyl-5-thiazolethanol	C6H9NOS	HMDB0032985	Azoles	Thiazoles	0.193418	1.63628	1.20128
29	kynurenic acid	C10H7NO3	HMDB0000715	Quinolines and derivatives	Quinoline carboxylic acids	0.109023	0.622684	1.1299
30	5,6-dimethylbenzimidazole	C9H10N2	HMDB0003701	Benzimidazoles		0.0928128	2.24028	1.14532
31	5-aminovaleric acid	C5H11NO2	HMDB0003355	Carboxylic acids and derivatives	Amino acids, peptides, and analogues	0.0284234	2.55645	1.44036
32	5-hydroxyindole-2-carboxylic acid	C9H7NO3				0.0454083	1.73946	1.24396
33	5-methoxyindole-3-acetic acid	C11H11NO3	HMDB0004096	Indoles and derivatives	Indolyl carboxylic acids and derivatives	0.0123883	1.52092	1.52709
34	6-hydroxynicotinic acid	C6H5NO3	HMDB0002658	Pyridines and derivatives	Pyridinecarboxylic acids and derivatives	4.29×10-3	1.98647	1.70533
35	6-methylmercaptopurine	C6H6N4S	HMDB0060412	Imidazopyrimidines	Purines and purine derivatives	0.0493808	1.39567	1.22858
36	acenaphthenequinone	C12H6O2				0.0295983	1.74133	1.40438
37	alanine	C3H7NO2	HMDB0000161	Carboxylic acids and derivatives	Amino acids, peptides, and analogues	0.0279947	1.83646	1.43998
38	alizarin	C14H8O4				0.0469375	3.75304	1.12741
39	a-ketoglutaric acid	C5H6O5	HMDB0000208	Keto acids and derivatives	Gamma-keto acids and derivatives	0.088891	1.79638	1.10327
40	a-ketoisocaproic acid	C6H10O3	HMDB0000695	Keto acids and derivatives	Short-chain keto acids and derivatives	0.0162174	1.94931	1.50791
41	aminomalonic acid	C3H5NO4	HMDB0001147	Carboxylic acids and derivatives	Amino acids, peptides, and analogues	0.0625572	1.45338	1.26838
42	androstanediol	C19H32O2	HMDB0000495	Steroids and steroid derivatives	Androstane steroids	1.20×10-5	2.25196	2.21629
43	arachidonic acid	C20H32O2	HMDB0001043	Fatty Acyls	Fatty acids and conjugates	0.0091783	1.62482	1.63686
44	aspartic acid	C4H7NO4	HMDB0000191	Carboxylic acids and derivatives	Amino acids, peptides, and analogues	0.0703908	3.51203	1.21115
45	atrazine-2-hydroxy	C8H15N5O	HMDB0062766	Triazines	1,3,5-triazines	0.0158322	2.5855	1.45261
46	benzoic acid	C7H6O2	HMDB0001870	Benzene and substituted derivatives	Benzoic acids and derivatives	0.0020194	0.623958	1.85572
47	β-glutamic acid	C5H9NO4				0.045441	8.60788	1.28802
48	β-glycerophosphoric acid	C3H9O6P	HMDB0002520	Glycerophospholipids	Glycerophosphates	0.0195423	1.50553	1.4529
49	canavanine	C5H12N4O3	HMDB0002706	Carboxylic acids and derivatives	Amino acids, peptides, and analogues	0.016135	2.58875	1.50498
50	carbobenzyloxy-leucine					0.0137684	2.48238	1.52226
51	catechol	C6H6O2	HMDB0000957	Phenols	Benzenediols	3.57×10-3	0.26837	1.75172
52	3β,5a,6β-cholestanetriol	C27H48O3	HMDB0003990	Glycerophospholipids	Glycerophosphoethanolamines	4.94×10-3	2.0231	1.74161
53	citric acid	C6H8O7	HMDB0000094	Carboxylic acids and derivatives	Tricarboxylic acids and derivatives	2.31×10-4	3.22897	2.03221
54	cycloleucine	C6H11NO2	HMDB0062225	Carboxylic acids and derivatives	Amino acids, peptides, and analogues	0.019837	1.65277	1.43528
55	cytosin	C4H5N3O	HMDB0000630	Diazines	Pyrimidines and pyrimidine derivatives	0.0337361	3.47704	1.41617
56	glycerol 3-phosphate	C3H9O6P	HMDB0000126	Glycerophospholipids	Glycerophosphates	4.81×10-3	2.26016	1.62519
57	dehydroshikimic acid	C7H7O5				0.0413049	1.39233	1.3202
58	glucoheptose	C7H14O7				0.0159128	2.05668	1.51309
59	glyceric acid	C3H6O4	HMDB0000139	Organooxygen compounds	Carbohydrates and carbohydrate conjugates	0.0155716	1.56372	1.56232
60	digalacturonic acid	C12H18O13	HMDB0039721	Organooxygen compounds	Carbohydrates and carbohydrate conjugates	0.0265977	1.87598	1.2955
61	digitoxose	C6H12O4				0.0882564	2.0418	1.16941
62	diglycerol	C6H14O5				3.63×10-3	1.6937	1.62836
63	elaidic acid	C18H34O2	HMDB0000573	Fatty Acyls	Fatty acids and conjugates	1.57×10-3	0.571893	1.88772
64	ethanolamine	C2H7NO	HMDB0000149	Organonitrogen compounds	Amines	0.06407	1.29758	1.19596
65	farnesal	C15H24O	HMDB0060356	Prenol lipids	Prenol lipids	0.0284513	1.75745	1.37794
66	galactonic acid	C6H12O7	HMDB0000565	Hydroxy acids and derivatives	Medium-chain hydroxy acids and derivatives	0.018157	1.77551	1.55048
67	gallic acid	C7H6O5	HMDB0005807	Benzene and substituted derivatives	Benzoic acids and derivatives	0.0472101	0.497269	1.24287
68	glucoheptonic acid	C7H14O8				0.0176647	1.73606	1.4021
69	gluconic acid	C6H12O7	HMDB0000625	Organooxygen compounds	Carbohydrates and carbohydrate conjugates	0.0684048	2.19592	1.1777
70	glucose-1-phosphate	C6H13O9P	HMDB0001586	Organooxygen compounds	Carbohydrates and carbohydrate conjugates	0.0262488	2.63325	1.26844
71	glutamic acid	C5H9NO4	HMDB0000148	Carboxylic acids and derivatives	Amino acids, peptides, and analogues	0.0117545	1.91485	1.53357
72	glutaraldehyde	C5H8O2	HMDB0029599	Organooxygen compounds	Carbonyl compounds	0.131693	1.55638	1.0566
73	glutaric acid	C5H8O4	HMDB0000661	Carboxylic acids and derivatives	Dicarboxylic acids and derivatives	0.0881084	0.734529	1.1088
74	heptadecanoic acid	C17H34O2	HMDB0002259	Fatty Acyls	Fatty acids and conjugates	0.0315069	1.55196	1.24324
75	hydrocinnamic acid	C9H10O2	HMDB0000764	Phenylpropanoic acids		0.0100972	0.509499	1.54443
76	inosine	C10H12N4O5	HMDB0000195	Purine nucleosides		0.0647879	2.19913	1.22042
77	isoleucine	C6H13NO2	HMDB0000172	Carboxylic acids and derivatives	Amino acids, peptides, and analogues	0.905702	1.7344	1.14266
78	isoxanthopterin	C6H5N5O2	HMDB0000704	Pteridines and derivatives	Pterins and derivative	8.80×10-4	1.97553	1.81656
79	lanosterol	C 30 H 50 O	HMDB0001251	Prenol lipids	Triterpenoids	1.47×10-3	2.0611	1.74361
80	leucine	C6H13NO2	HMDB0000687	Carboxylic acids and derivatives	Amino acids, peptides, and analogues	0.0884908	2.32224	1.15338
81	levoglucosan	C6H10O5	HMDB0000640	Oxepanes		0.0278308	1.53981	1.36825
82	lignoceric acid	C24H48O2	HMDB0002003	Fatty Acyls	Fatty acids and conjugates	0.0083409	1.91287	1.55824
83	linoleic acid	C18H32O2	HMDB0000673	Fatty Acyls	Lineolic acids and derivatives	0.0622006	1.54525	1.05472
84	methyl linoleate	C19H34O2	HMDB0034381	Fatty Acyls	Lineolic acids and derivatives	0.143956	7.58069	1.03862
85	maleimide	C4H3NO2				0.0140237	4.46945	1.4717
86	malonamide	C3H6N2O2				1.37×10-3	2.74938	1.82707
87	malonic acid	C3H4O4	HMDB0000691	Carboxylic acids and derivatives	Dicarboxylic acids and derivatives	0.032166	1.69166	1.35563
88	methionine	C5H11NO2S	HMDB0000696	Carboxylic acids and derivatives	Amino acids, peptides, and analogues	0.0449947	6.03455	1.3391
89	methoxamedrine	C11H17NO3	HMDB0014861	Benzene and substituted derivatives	Methoxybenzenes	0.0290256	1.77083	1.37828
90	methyl hexadecanoate	C17H34O2	HMDB0061859	Fatty Acyls	Fatty acid esters	0.018445	0.697548	1.44341
91	methyl icosanoate	C21H42O2				0.0199336	2.83874	1.42441
92	monoolein	C21H40O4	HMDB0011567	Glycerolipids	Monoradylglycerols	1.28×10-3	1.75861	1.865
93	monostearin	C21H42O4	HMDB0011131	Glycerolipids	Monoradylglycerols	1.50×10-4	2.14481	2.05814
94	N,N-dimethyl-P-phenylenediamine	C8H12N2				0.0361494	1.40115	1.30418
95	N-acetyl-5-hydroxytryptamine	C12H14N2O2	HMDB0001238	Indoles and derivatives	Hydroxyindoles	0.0110433	2.64257	1.49946
96	N-acetylisatin	C10H7NO3				0.0328861	1.98026	1.37362
97	N-acetyl-glutamic acid	C7H11NO5	HMDB0001138	Carboxylic acids and derivatives	Amino acids, peptides, and analogues	0.0295499	2.02848	1.29342
98	N-acetylleucine	C8H15NO3	HMDB0011756	Carboxylic acids and derivatives	Amino acids, peptides, and analogues	5.96×10-4	2.53388	1.94351
99	N-acetylornithine	C7H14N2O3	HMDB0003357	Carboxylic acids and derivatives	Amino acids, peptides, and analogues	0.0075361	1.84668	1.54253
100	naringenin	C15H12O5	HMDB0002670	Flavonoids	Flavans	8.30×10-4	1.83033	1.90945
101	nicotinic acid	C6H5NO2	HMDB0001488	Pyridines and derivatives	Pyridinecarboxylic acids and derivatives	0.0065273	1.50565	1.66897
102	N-methyl alanine	C4H9NO2				0.0993171	7.87059	1.0485
103	methyl nonanoate	C10H20O2	HMDB0031264	Fatty Acyls	Fatty acid esters	0.0301541	3.8046	1.40588
104	O-acetylserine	C5H9NO4	HMDB0003011	Carboxylic acids and derivatives	Amino acids, peptides, and analogues	0.0180267	2.06535	1.47449
105	ornithine	C5H12N2O2	HMDB0000214	Carboxylic acids and derivatives	Amino acids, peptides, and analogues	1.72×10-4	2.35119	2.03614
106	oxalic acid	C2H2O4	HMDB0002329	Carboxylic acids and derivatives	Dicarboxylic acids and derivatives	0.0338999	2.83043	1.21086
107	oxoproline	C5H7NO3	HMDB0000267	Carboxylic acids and derivatives	Amino acids, peptides, and analogues	9.34×10-4	2.54362	1.89874
108	palmitic acid	C16H32O2	HMDB0000220	Fatty Acyls	Fatty acids and conjugates	4.12×10-3	1.90349	1.73966
109	palmitoleic acid	C16H30O2	HMDB0003229	Fatty Acyls	Fatty acids and conjugates	0.0112913	1.79705	1.58407
110	pantothenic acid	C9H17NO5	HMDB0000210	Organooxygen compounds	Alcohols and polyols	2.65×10-3	1.62623	1.72688
111	pelargonic acid	C9H18O2	HMDB0000847	Fatty Acyls	Fatty acids and conjugates	0.0076222	3.15705	1.57586
112	phenylalanine	C9H11NO2	HMDB0000159	Carboxylic acids and derivatives	Amino acids, peptides, and analogues	0.020191	1.53453	1.48819
113	phenylpyruvate	C9H8O3	HMDB0000205	Benzene and substituted derivatives	Phenylpyruvic acid derivatives	0.0364147	1.89552	1.36458
114	piceatannol	C14H12O4	HMDB0004215	Stilbenes		0.0112026	2.37647	1.59514
115	prunin	C21H22O10	HMDB0140590	Flavonoids	Flavonoid glycosides	0.026489	2.12149	1.27225
116	putrescine	C4H12N2	HMDB0001414	Organonitrogen compounds	Amines	0.0210635	0.658694	1.41511
117	pyrrole-2-carboxylic acid	C5H5NO2	HMDB0004230	Pyrroles	Pyrrole carboxylic acids and derivatives	0.0302858	1.46611	1.42683
118	quinolinic acid	C7H5NO4	HMDB0000232	Pyridines and derivatives	Pyridinecarboxylic acids and derivatives	0.0635117	1.35906	1.19863
119	ribitol	C5H12O5	HMDB0000508	Organooxygen compounds	Carbohydrates and carbohydrate conjugates	0.0349532	1.68599	1.45088
120	saccharopine	C11H20N2O6	HMDB0000279	Carboxylic acids and derivatives	Amino acids, peptides, and analogues	0.0516934	2.51048	1.17377
121	sarcosine	C3H7NO2	HMDB0000271	Carboxylic acids and derivatives	Amino acids, peptides, and analogues	0.0903865	0.791868	1.08157
122	S-carboxymethylcysteine	C5H9NO4S	HMDB0029415	Carboxylic acids and derivatives	Amino acids, peptides, and analogues	0.0305798	2.5649	1.41852
123	shikimic acid	C7H10O5	HMDB0003070	Organooxygen compounds	Alcohols and polyols	1.08×10-3	2.00671	1.85975
124	stearic acid	C18H36O2	HMDB0000827	Fatty Acyls	Fatty acids and conjugates	0.0467509	1.22661	1.34638
125	threonic acid	C4H8O5	HMDB0000943	Organooxygen compounds	Carbohydrates and carbohydrate conjugates	3.45×10-3	0.709786	1.68115
126	thymidine	C10H14N2O5	HMDB0000273	Pyrimidine nucleosides	Pyrimidine 2'-deoxyribonucleosides	0.0189647	1.78739	1.39112
127	turanose	C12H22O11	HMDB0011740	Fatty Acyls	Fatty acyl glycosides	0.0786709	2.30844	1.14147
128	tyrosine	C9H11NO3	HMDB0000158	Carboxylic acids and derivatives	Amino acids, peptides, and analogues	0.0358881	1.95253	1.38102
129	uridine	C9H12N2O6	HMDB0000296	Pyrimidine nucleosides		1.19×10-3	2.17829	1.76841

## Sheet: Table S3
Table S3. Correlation analyses showing the associations of significantly differential lipid species with TC, TG, HDL-c and LDL-c levels in liver. *p<0.05, **p<0.01, ***p<0.001.
NO.	Biochemical indicators	Lipid species by lipidomics	r	p
1	TC	CL (80:12)	0.625	**
2	TC	LPC (16:1)	0.490196	*
3	TC	LPI (22:5)	0.610294	**
4	TC	PC (16:0/18:2)	0.632353	**
5	TC	PC (18:2/20:4)	0.713235	**
6	TC	PC (20:4/22:6)	0.752451	***
7	TC	PE (16:1/22:6)	0.644608	**
8	TC	PE (18:1/22:6)	0.651961	**
9	TC	PE (20:4/22:6)	0.746781	***
10	TC	PI (19:0/20:4)	0.754139	***
11	TC	PS (22:6/22:6)	0.737745	***
12	TC	BiotinylPE (26:0)	0.580882	*
13	TC	CL (18:2/18:2/16:1/16:1)	0.540084	*
14	TC	CL (76:10)	0.664216	**
15	TC	CL (53:7)	0.610294	**
16	TC	CL (67:4)	0.629902	**
17	TC	CL (74:10)	0.612745	**
18	TC	CL (74:5)	0.651961	**
19	TC	CL (78:9)	0.697732	**
20	TC	CL (80:13)	0.642157	**
21	TC	CL (81:9)	0.656863	**
22	TC	CL (86:14)	0.632353	**
23	TC	CL (86:15)	0.772059	***
24	TC	CL (86:17)	0.678922	**
25	TC	CL (90:18)	0.72549	***
26	TC	DLCL (42:4)	0.514706	*
27	TC	dMePE (36:8)	0.539216	*
28	TC	dMePE (16:0/16:1)	0.637255	**
29	TC	dMePE (16:1/18:2)	0.593137	*
30	TC	dMePE (18:0/18:1)	0.546569	*
31	TC	dMePE (16:1/20:4)	0.610294	**
32	TC	dMePE (18:0/20:5)	0.617647	**
33	TC	dMePE (16:0/22:5)	0.52451	*
34	TC	dMePE (38:5e)	0.509804	*
35	TC	dMePE (16:1/22:6)	0.664216	**
36	TC	dMePE (20:4/22:6)	0.757353	***
37	TC	dMePE (20:3/22:6)	0.605392	*
38	TC	dMePE (22:6/22:6)	0.602941	*
39	TC	FA (18:2)	0.519608	*
40	TC	FA (20:3)	0.57756	*
41	TC	FA (22:4)	0.718137	**
42	TC	GD1a (d41:6)	0.491705	*
43	TC	Hex1Cer (d38:2)	0.482843	*
44	TC	Hex1Cer (d16:1/22:6)	0.741876	***
45	TC	Hex2Cer (d27:0)	0.697732	**
46	TC	LBPA (16:0/16:0)	0.531863	*
47	TC	LBPA (16:0/16:1)	0.647059	**
48	TC	LdMePE (18:1)	0.558824	*
49	TC	LdMePE (20:2)	0.492647	*
50	TC	LdMePE (20:3)	0.490196	*
51	TC	LdMePE (20:4)	0.514706	*
52	TC	LdMePE (22:6)	0.540773	*
53	TC	LPC (18:1)	0.615196	**
54	TC	LPC (19:1)	0.558824	*
55	TC	LPC (22:6)	0.502759	*
56	TC	LPE (16:0e)	0.705882	**
57	TC	LPE (20:0e)	0.504902	*
58	TC	LPE (20:3)	0.531863	*
59	TC	LPE (22:4)	0.632353	**
60	TC	LPG (18:1)	0.70098	**
61	TC	LPG (20:4)	0.642157	**
62	TC	LPI (18:2)	0.652361	**
63	TC	LPI (20:3)	0.573529	*
64	TC	LPI (20:4)	0.726381	***
65	TC	LPI (20:5)	0.580882	*
66	TC	LPI (22:4)	0.622549	**
67	TC	LPI (22:6)	0.526961	*
68	TC	LPS (22:4)	0.688725	**
69	TC	MGDG (16:0/12:4)	0.791667	***
70	TC	MGDG (30:1e)	0.745098	***
71	TC	MGDG (35:4)	0.696078	**
72	TC	MGDG (16:0/22:6)	0.627836	**
73	TC	MGDG (39:8)	0.629902	**
74	TC	MGDG (42:11)	0.622549	**
75	TC	MGMG (18:1)	0.595954	*
76	TC	MLCL (48:4)	0.592638	*
77	TC	MLCL (50:12)	0.72549	***
78	TC	MLCL (50:4)	0.490196	*
79	TC	MLCL (52:4)	0.727941	***
80	TC	MLCL (56:16)	0.573529	*
81	TC	MLCL (58:10)	0.643777	**
82	TC	MLCL (58:14)	0.510117	*
83	TC	OAHFA (42:8)	0.622549	**
84	TC	PC (16:1/14:0)	0.561275	*
85	TC	PC (17:1/16:0)	0.595588	*
86	TC	PC (16:0/18:1)	0.670754	**
87	TC	PC (16:1/18:2)	0.627836	**
88	TC	PC (17:0/18:1)	0.675659	**
89	TC	PC (16:1/20:4)	0.666667	**
90	TC	PC (16:1/20:5)	0.615196	**
91	TC	PC (17:1/20:4)	0.570202	*
92	TC	PC (18:1/20:3)	0.578786	*
93	TC	PC (20:5/18:2)	0.634804	**
94	TC	PC (17:1/22:6)	0.573529	*
95	TC	PC (22:5/18:2)	0.593501	*
96	TC	PC (20:3/20:4)	0.705882	**
97	TC	PC (18:2/22:6)	0.676471	**
98	TC	PC (20:5/22:5)	0.588235	*
99	TC	PC (20:5/22:6)	0.558824	*
100	TC	PC (20:3/22:5)	0.602941	*
101	TC	PC (20:3/22:6)	0.625	**
102	TC	PC (22:5/22:6)	0.631515	**
103	TC	PC (22:6/22:6)	0.551471	*
104	TC	PE (14:0/20:4)	0.512255	*
105	TC	PE (16:0/16:1)	0.666667	**
106	TC	PE (16:0/18:1)	0.674433	**
107	TC	PE (16:1/18:2)	0.522059	*
108	TC	PE (19:1/16:0)	0.727941	***
109	TC	PE (18:0/18:1)	0.563725	*
110	TC	PE (16:0/20:3)	0.631841	**
111	TC	PE (16:1/20:4)	0.642157	**
112	TC	PE (16:1/20:5)	0.593137	*
113	TC	PE (19:0/18:1)	0.607843	**
114	TC	PE (17:1/20:4)	0.590686	*
115	TC	PE (18:0/20:1)	0.57598	*
116	TC	PE (20:0/18:2)	0.571078	*
117	TC	PE (18:1/20:4)	0.692827	**
118	TC	PE (17:1/22:6)	0.654412	**
119	TC	PE (20:5/20:5)	0.519608	*
120	TC	PE (18:0/22:5)	0.598039	*
121	TC	PE (18:3/22:6)	0.585784	*
122	TC	PE (20:5/22:6)	0.485294	*
123	TC	PE (20:1/22:6)	0.590686	*
124	TC	PE (20:3/22:6)	0.705882	**
125	TC	PE (22:5/20:4)	0.512255	*
126	TC	PG (16:0/16:1)	0.647059	**
127	TC	PG (35:1)	0.543559	*
128	TC	PG (37:2)	0.754139	***
129	TC	PG (22:4/22:6)	0.767157	***
130	TC	PI (37:3)	0.617647	**
131	TC	PI (18:0/22:4)	0.519608	*
132	TC	PIP2 (22:3)	0.625	**
133	TC	PS (18:1/18:2)	0.571078	*
134	TC	PS (36:5)	0.590686	*
135	TC	PS (37:3)	0.573529	*
136	TC	PS (38:3)	0.52451	*
137	TC	PS (20:3/18:2)	0.534314	*
138	TC	PS (38:7)	0.671569	**
139	TC	PS (20:2/20:2)	0.620098	**
140	TC	PS (20:5/20:4)	0.495098	*
141	TC	PS (44:11)	0.627451	**
142	TC	SM (d41:2)	0.637255	**
143	TC	SM (t42:1)	0.526961	*
144	TC	SPHP (d21:1)	0.522059	*
145	TC	SPHP (m20:0)	0.705882	**
146	TC	SQDG (31:1)	0.632353	**
147	TC	SQDG (42:3)	0.631515	**
148	TC	PI (18:2/20:4)	-0.678922	**
149	TC	Cer (d18:1/16:0)	-0.492949	*
150	TC	Cer (d18:1/16:0)	-0.487745	*
151	TC	Cer (d18:1/18:0)	-0.507664	*
152	TC	Cer (d18:1/20:0)	-0.625	**
153	TC	dMePE (16:0/18:2)	-0.594339	*
154	TC	dMePE (17:0/18:2)	-0.661765	**
155	TC	GM3 (d34:1)	-0.507353	*
156	TC	Hex1Cer (d31:2)	-0.603311	*
157	TC	Hex1Cer (d33:4)	-0.702637	**
158	TC	Hex1Cer (d18:1/16:0)	-0.507353	*
159	TC	Hex1Cer (d13:0/22:6)	-0.509804	*
160	TC	LPA (18:0)	-0.497549	*
161	TC	LPMe (18:0)	-0.517157	*
162	TC	MGDG (20:3/17:2)	-0.497549	*
163	TC	MLCL (20:5/18:2/18:2)	-0.529412	*
164	TC	MLCL (62:1)	-0.502451	*
165	TC	PA (20:1/20:4)	-0.514706	*
166	TC	PE (36:2)	-0.543783	*
167	TC	PEt (18:1/18:2)	-0.634191	**
168	TC	PEt (18:2/18:2)	-0.559948	*
169	TC	PEt (16:0/18:2)	-0.657266	**
170	TC	PEt (16:0/20:4)	-0.564071	*
171	TC	PEt (18:0/18:2)	-0.664216	**
172	TC	PEt (18:0/20:4)	-0.688725	**
173	TC	PEt (16:0/22:6)	-0.541667	*
174	TC	PEt (18:0/22:6)	-0.583333	*
175	TC	PG (36:5)	-0.550921	*
176	TC	PG (18:0/20:2)	-0.551471	*
177	TC	PI (16:0/18:1)	-0.580882	*
178	TC	PI (18:1/18:2)	-0.614347	**
179	TC	PI (18:2/18:2)	-0.693627	**
180	TC	PI (18:3/18:2)	-0.708333	**
181	TC	PI (17:0/20:4)	-0.531863	*
182	TC	PI (18:1/20:4)	-0.568627	*
183	TC	PI (18:3/20:4)	-0.622549	**
184	TC	PI (18:1/22:6)	-0.642157	**
185	TC	PIP2 (18:1/20:4)	-0.522059	*
186	TC	PIP2 (18:2/20:4)	-0.588235	*
187	TC	PIP2 (49:0)	-0.502451	*
188	TC	PIP3 (44:10)	-0.754902	***
189	TC	PS (16:0/20:5)	-0.58737	*
190	TC	PS (16:0/18:2)	-0.523605	*
191	TC	PS (17:0/22:6)	-0.526058	*
192	TC	PS (18:0/18:2)	-0.522059	*
193	TC	PS (16:0/20:4)	-0.546569	*
194	TC	PS (17:0/20:4)	-0.490196	*
195	TC	PS (18:0/20:4)	-0.487745	*
196	TC	PS (18:1/20:4)	-0.544118	*
197	TC	PS (18:0/20:5)	-0.558824	*
198	TC	PS (18:2/20:4)	-0.526961	*
199	TC	PS (16:0/22:6)	-0.602941	*
200	TC	PS (19:0/20:4)	-0.487745	*
201	TC	PS (18:0/22:6)	-0.546569	*
202	TC	PS (18:1/22:6)	-0.509804	*
203	TC	SM (d36:1)	-0.52451	*
204	TG	CL (76:10)	0.522059	*
205	TG	LPE (16:0e)	0.514706	*
206	TG	MGDG (35:4)	0.678922	**
207	TG	MGDG (42:11)	0.514706	*
208	TG	MLCL (52:4)	0.70098	**
209	TG	OAHFA (42:8)	0.598039	*
210	TG	SPHP (m20:0)	0.514706	*
211	TG	PI (18:2/20:4)	-0.504902	*
212	TG	LPA (18:0)	-0.561275	*
213	TG	LPS (16:0)	-0.492647	*
214	TG	LPS (20:3)	-0.487745	*
215	TG	MLCL (48:10)	-0.487745	*
216	TG	MLCL (62:1)	-0.487745	*
217	TG	PEt (18:1/22:6)	-0.485294	*
218	TG	PI (18:1/20:4)	-0.517157	*
219	TG	PIP2 (20:2/18:2)	-0.512255	*
220	TG	PS (16:0/18:2)	-0.497854	*
221	TG	PS (18:0/18:1)	-0.534314	*
222	TG	PS (18:2/20:4)	-0.531863	*
223	TG	PS (18:1/22:6)	-0.482843	*
224	HDL-c	CL (80:12)	0.686275	**
225	HDL-c	dMePE (18:2/22:6)	0.507353	*
226	HDL-c	LPC (16:1)	0.517157	*
227	HDL-c	LPI (22:5)	0.627451	**
228	HDL-c	PC (16:0/16:1)	0.563725	*
229	HDL-c	PC (16:0/18:2)	0.659314	**
230	HDL-c	PC (16:0/18:3)	0.492647	*
231	HDL-c	PC (18:2/20:4)	0.767157	***
232	HDL-c	PC (20:4/22:6)	0.811275	***
233	HDL-c	PE (16:1/22:6)	0.691176	**
234	HDL-c	PE (18:1/22:6)	0.759804	***
235	HDL-c	PE (20:4/22:6)	0.824034	***
236	HDL-c	PI (19:0/20:4)	0.815451	***
237	HDL-c	PS (22:6/22:6)	0.808824	***
238	HDL-c	BiotinylPE (26:0)	0.60049	*
239	HDL-c	Cer (d41:0)	0.482843	*
240	HDL-c	Cer (m42:0+O)	0.504902	*
241	HDL-c	Cer (t18:0/24:1)	0.654412	**
242	HDL-c	CL (18:2/18:2/16:1/16:1)	0.591873	*
243	HDL-c	CL (76:10)	0.644608	**
244	HDL-c	CL (53:7)	0.669118	**
245	HDL-c	CL (67:4)	0.754902	***
246	HDL-c	CL (74:10)	0.703431	**
247	HDL-c	CL (74:5)	0.676471	**
248	HDL-c	CL (78:9)	0.831392	***
249	HDL-c	CL (80:13)	0.676471	**
250	HDL-c	CL (81:9)	0.764706	***
251	HDL-c	CL (86:14)	0.705882	**
252	HDL-c	CL (86:15)	0.835784	***
253	HDL-c	CL (86:17)	0.79902	***
254	HDL-c	CL (90:18)	0.806373	***
255	HDL-c	DLCL (42:4)	0.571078	*
256	HDL-c	dMePE (36:8)	0.60049	*
257	HDL-c	dMePE (16:0/16:1)	0.659314	**
258	HDL-c	dMePE (16:1/18:2)	0.659314	**
259	HDL-c	dMePE (18:0/18:1)	0.671569	**
260	HDL-c	dMePE (16:1/20:4)	0.666667	**
261	HDL-c	dMePE (18:0/20:5)	0.615196	**
262	HDL-c	dMePE (16:0/22:5)	0.664216	**
263	HDL-c	dMePE (38:5e)	0.512255	*
264	HDL-c	dMePE (16:1/22:6)	0.639706	**
265	HDL-c	dMePE (20:4/22:6)	0.821078	***
266	HDL-c	dMePE (20:3/22:6)	0.622549	**
267	HDL-c	dMePE (22:6/22:6)	0.67402	**
268	HDL-c	FA (18:2)	0.620098	**
269	HDL-c	FA (20:3)	0.598406	*
270	HDL-c	FA (22:4)	0.762255	***
271	HDL-c	Hex1Cer (d38:2)	0.70098	**
272	HDL-c	Hex1Cer (d16:1/22:6)	0.825261	***
273	HDL-c	Hex2Cer (d27:0)	0.831392	***
274	HDL-c	LBPA (16:0/16:0)	0.656863	**
275	HDL-c	LBPA (16:0/16:1)	0.735294	***
276	HDL-c	LdMePE (18:1)	0.583333	*
277	HDL-c	LdMePE (20:2)	0.615196	**
278	HDL-c	LdMePE (20:3)	0.507353	*
279	HDL-c	LdMePE (20:4)	0.536765	*
280	HDL-c	LdMePE (20:5)	0.487745	*
281	HDL-c	LdMePE (22:6)	0.534641	*
282	HDL-c	LPC (17:1)	0.485294	*
283	HDL-c	LPC (18:1)	0.568627	*
284	HDL-c	LPC (19:1)	0.556373	*
285	HDL-c	LPC (20:3)	0.512255	*
286	HDL-c	LPC (22:6)	0.527284	*
287	HDL-c	LPE (16:0e)	0.713235	**
288	HDL-c	LPE (20:0e)	0.531863	*
289	HDL-c	LPE (20:3)	0.585784	*
290	HDL-c	LPE (22:4)	0.647059	**
291	HDL-c	LPG (18:1)	0.691176	**
292	HDL-c	LPG (20:4)	0.620098	**
293	HDL-c	LPI (16:0)	0.48927	*
294	HDL-c	LPI (18:2)	0.664623	**
295	HDL-c	LPI (20:3)	0.612745	**
296	HDL-c	LPI (20:4)	0.74724	***
297	HDL-c	LPI (20:5)	0.593137	*
298	HDL-c	LPI (22:4)	0.671569	**
299	HDL-c	LPI (22:6)	0.551471	*
300	HDL-c	LPS (22:4)	0.666667	**
301	HDL-c	MGDG (16:0/12:4)	0.828431	***
302	HDL-c	MGDG (30:1e)	0.830882	***
303	HDL-c	MGDG (35:4)	0.610294	**
304	HDL-c	MGDG (16:0/22:6)	0.705089	**
305	HDL-c	MGDG (39:8)	0.610294	**
306	HDL-c	MGDG (42:11)	0.60049	*
307	HDL-c	MGMG (18:1)	0.712446	**
308	HDL-c	MLCL (48:4)	0.645399	**
309	HDL-c	MLCL (50:12)	0.737745	***
310	HDL-c	MLCL (50:4)	0.539216	*
311	HDL-c	MLCL (52:4)	0.612745	**
312	HDL-c	MLCL (54:8)	0.512255	*
313	HDL-c	MLCL (56:16)	0.541667	*
314	HDL-c	MLCL (58:10)	0.668302	**
315	HDL-c	MLCL (58:14)	0.54813	*
316	HDL-c	OAHFA (42:8)	0.495098	*
317	HDL-c	PC (19:4e)	0.504902	*
318	HDL-c	PC (16:0/14:0)	0.598039	*
319	HDL-c	PC (16:1/14:0)	0.669118	**
320	HDL-c	PC (17:1/16:0)	0.625	**
321	HDL-c	PC (16:0/18:1)	0.738198	***
322	HDL-c	PC (16:1/18:2)	0.705089	**
323	HDL-c	PC (17:0/18:1)	0.736971	***
324	HDL-c	PC (18:0/18:1)	0.595588	*
325	HDL-c	PC (16:1/20:4)	0.735294	***
326	HDL-c	PC (16:1/20:5)	0.666667	**
327	HDL-c	PC (17:1/20:4)	0.631515	**
328	HDL-c	PC (18:1/20:3)	0.696505	**
329	HDL-c	PC (20:5/18:2)	0.693627	**
330	HDL-c	PC (17:0/22:6)	0.558824	*
331	HDL-c	PC (17:1/22:6)	0.531863	*
332	HDL-c	PC (22:5/18:2)	0.648682	**
333	HDL-c	PC (20:3/20:4)	0.806373	***
334	HDL-c	PC (18:2/22:6)	0.791667	***
335	HDL-c	PC (20:5/22:5)	0.583333	*
336	HDL-c	PC (20:5/22:6)	0.588235	*
337	HDL-c	PC (20:3/22:5)	0.70098	**
338	HDL-c	PC (20:3/22:6)	0.720588	**
339	HDL-c	PC (22:5/22:6)	0.667076	**
340	HDL-c	PC (22:6/22:6)	0.605392	*
341	HDL-c	PE (14:0/20:4)	0.536765	*
342	HDL-c	PE (16:0/16:1)	0.737745	***
343	HDL-c	PE (16:0/18:1)	0.788473	***
344	HDL-c	PE (16:1/18:2)	0.620098	**
345	HDL-c	PE (16:1/18:3)	0.610294	**
346	HDL-c	PE (19:1/16:0)	0.872549	***
347	HDL-c	PE (18:0/18:1)	0.720588	**
348	HDL-c	PE (16:0/20:3)	0.796562	***
349	HDL-c	PE (16:1/20:4)	0.720588	**
350	HDL-c	PE (16:1/20:5)	0.664216	**
351	HDL-c	PE (14:0/22:6)	0.517157	*
352	HDL-c	PE (19:0/18:1)	0.75	***
353	HDL-c	PE (17:1/20:4)	0.664216	**
354	HDL-c	PE (18:0/20:1)	0.742647	***
355	HDL-c	PE (20:0/18:2)	0.747549	***
356	HDL-c	PE (18:1/20:4)	0.826487	***
357	HDL-c	PE (18:1/20:5)	0.534314	*
358	HDL-c	PE (17:1/22:6)	0.70098	**
359	HDL-c	PE (20:5/20:5)	0.556373	*
360	HDL-c	PE (18:0/22:5)	0.654412	**
361	HDL-c	PE (18:3/22:6)	0.669118	**
362	HDL-c	PE (20:5/22:6)	0.534314	*
363	HDL-c	PE (20:1/22:6)	0.754902	***
364	HDL-c	PE (20:3/22:6)	0.813725	***
365	HDL-c	PE (22:5/20:4)	0.651961	**
366	HDL-c	PG (16:0/16:1)	0.735294	***
367	HDL-c	PG (35:1)	0.656442	**
368	HDL-c	PG (37:2)	0.74065	***
369	HDL-c	PG (22:4/22:6)	0.727941	***
370	HDL-c	PI (16:0/16:1)	0.531863	*
371	HDL-c	PI (37:3)	0.64951	**
372	HDL-c	PI (18:0/22:4)	0.637255	**
373	HDL-c	PI (18:0/22:5)	0.54902	*
374	HDL-c	PIP2 (22:3)	0.563725	*
375	HDL-c	PS (18:1/18:2)	0.691176	**
376	HDL-c	PS (36:5)	0.705882	**
377	HDL-c	PS (37:3)	0.762255	***
378	HDL-c	PS (38:3)	0.683824	**
379	HDL-c	PS (20:3/18:2)	0.718137	**
380	HDL-c	PS (38:7)	0.730392	***
381	HDL-c	PS (20:2/20:2)	0.769608	***
382	HDL-c	PS (40:6)	0.546569	*
383	HDL-c	PS (40:8)	0.526961	*
384	HDL-c	PS (40:9)	0.519608	*
385	HDL-c	PS (20:5/20:4)	0.563725	*
386	HDL-c	PS (44:11)	0.718137	**
387	HDL-c	SM (d41:2)	0.772059	***
388	HDL-c	SM (t42:0)	0.659314	**
389	HDL-c	SM (t42:1)	0.727941	***
390	HDL-c	SPHP (d21:1)	0.539216	*
391	HDL-c	SPHP (m20:0)	0.713235	**
392	HDL-c	SQDG (31:1)	0.723039	**
393	HDL-c	SQDG (42:3)	0.646229	**
394	HDL-c	PI (18:2/20:4)	-0.676471	**
395	HDL-c	Cer (d18:1/20:0)	-0.556373	*
396	HDL-c	CL (83:11)	-0.539216	*
397	HDL-c	dMePE (16:0/18:2)	-0.579542	*
398	HDL-c	dMePE (17:0/18:2)	-0.698529	**
399	HDL-c	GM3 (d34:1)	-0.580882	*
400	HDL-c	Hex1Cer (d31:2)	-0.665849	**
401	HDL-c	Hex1Cer (d33:4)	-0.719804	**
402	HDL-c	Hex1Cer (d13:0/22:6)	-0.64951	**
403	HDL-c	LPA (18:0)	-0.512255	*
404	HDL-c	LPMe (18:0)	-0.526961	*
405	HDL-c	LPS (18:0)	-0.54902	*
406	HDL-c	MGDG (20:3/17:2)	-0.492647	*
407	HDL-c	PA (20:1/20:4)	-0.683824	**
408	HDL-c	PE (36:2)	-0.551182	*
409	HDL-c	PEt (18:1/18:2)	-0.732898	***
410	HDL-c	PEt (18:2/18:2)	-0.57733	*
411	HDL-c	PEt (16:0/18:2)	-0.686695	**
412	HDL-c	PEt (16:0/20:4)	-0.653587	**
413	HDL-c	PEt (18:0/18:2)	-0.77451	***
414	HDL-c	PEt (18:0/20:4)	-0.740196	***
415	HDL-c	PEt (18:2/20:4)	-0.571078	*
416	HDL-c	PEt (16:0/22:6)	-0.654412	**
417	HDL-c	PEt (18:0/22:6)	-0.590686	*
418	HDL-c	PG (36:5)	-0.630675	**
419	HDL-c	PG (18:0/20:2)	-0.502451	*
420	HDL-c	PG (20:2/18:2)	-0.57598	*
421	HDL-c	PI (16:0/18:1)	-0.534314	*
422	HDL-c	PI (18:1/18:2)	-0.57756	*
423	HDL-c	PI (18:2/18:2)	-0.607843	**
424	HDL-c	PI (18:3/18:2)	-0.730392	***
425	HDL-c	PI (18:1/20:4)	-0.512255	*
426	HDL-c	PI (18:3/20:4)	-0.566176	*
427	HDL-c	PI (18:1/22:6)	-0.605392	*
428	HDL-c	PIP2 (18:2/20:4)	-0.620098	**
429	HDL-c	PIP3 (44:10)	-0.786765	***
430	HDL-c	PS (16:0/20:5)	-0.598406	*
431	HDL-c	PS (17:0/22:6)	-0.543225	*
432	HDL-c	PS (18:0/18:2)	-0.502451	*
433	HDL-c	PS (18:0/20:5)	-0.539216	*
434	HDL-c	PS (16:0/22:6)	-0.561275	*
435	HDL-c	PS (18:0/22:6)	-0.517157	*
436	LDL-c	PC (18:2/20:4)	0.482843	*
437	LDL-c	PC (20:4/22:6)	0.497549	*
438	LDL-c	PE (20:4/22:6)	0.656039	**
439	LDL-c	PI (19:0/20:4)	0.512569	*
440	LDL-c	PS (22:6/22:6)	0.644608	**
441	LDL-c	BiotinylPE (26:0)	0.492647	*
442	LDL-c	CL (76:10)	0.558824	*
443	LDL-c	CL (67:4)	0.67402	**
444	LDL-c	CL (78:9)	0.519927	*
445	LDL-c	CL (86:15)	0.541667	*
446	LDL-c	CL (86:17)	0.595588	*
447	LDL-c	CL (90:18)	0.5	*
448	LDL-c	dMePE (20:4/22:6)	0.526961	*
449	LDL-c	FA (22:4)	0.632353	**
450	LDL-c	GD1a (d41:6)	0.489246	*
451	LDL-c	Hex1Cer (d16:1/22:6)	0.576334	*
452	LDL-c	Hex2Cer (d27:0)	0.519927	*
453	LDL-c	LPE (16:0e)	0.681373	**
454	LDL-c	MGDG (16:0/12:4)	0.696078	**
455	LDL-c	MGDG (30:1e)	0.571078	*
456	LDL-c	MGDG (35:4)	0.715686	**
457	LDL-c	MGDG (39:8)	0.553922	*
458	LDL-c	MGDG (42:11)	0.612745	**
459	LDL-c	MGMG (18:1)	0.631515	**
460	LDL-c	MLCL (52:4)	0.583333	*
461	LDL-c	PC (17:0/18:1)	0.515022	*
462	LDL-c	PC (20:3/20:4)	0.497549	*
463	LDL-c	PC (22:5/22:6)	0.486818	*
464	LDL-c	PE (19:1/16:0)	0.607843	**
465	LDL-c	PE (18:1/20:4)	0.512569	*
466	LDL-c	PE (20:1/22:6)	0.514706	*
467	LDL-c	PE (20:3/22:6)	0.659314	**
468	LDL-c	PE (22:5/20:4)	0.490196	*
469	LDL-c	PG (37:2)	0.571429	*
470	LDL-c	PG (22:4/22:6)	0.676471	**
471	LDL-c	PS (44:11)	0.539216	*
472	LDL-c	SPHP (m20:0)	0.681373	**
473	LDL-c	PI (18:2/20:4)	-0.553922	*
474	LDL-c	dMePE (16:0/18:2)	-0.521588	*
475	LDL-c	GM3 (d34:1)	-0.556373	*
476	LDL-c	Hex1Cer (d33:4)	-0.60699	**
477	LDL-c	PE (36:2)	-0.572144	*
478	LDL-c	PEt (18:1/18:2)	-0.558927	*
479	LDL-c	PEt (18:2/18:2)	-0.486696	*
480	LDL-c	PEt (16:0/18:2)	-0.550583	*
481	LDL-c	PEt (16:0/20:4)	-0.491723	*
482	LDL-c	PEt (18:0/20:4)	-0.492647	*
483	LDL-c	PI (18:1/18:2)	-0.52851	*
484	LDL-c	PI (18:3/18:2)	-0.595588	*
485	LDL-c	PI (18:3/20:4)	-0.54902	*
486	LDL-c	PI (18:1/22:6)	-0.514706	*
487	LDL-c	PIP3 (44:10)	-0.531863	*
488	LDL-c	PS (17:0/22:6)	-0.484366	*
489	LDL-c	PS (18:0/18:2)	-0.497549	*
